# Supplementary material for: Albumin Fusion at the N-Terminus or C-Terminus of HM-3 Leads to Improved Pharmacokinetics and Bioactivities
Source: Biomedicines. 2021 Aug 25;9(9):1084. doi: 10.3390/biomedicines9091084 (PMC8472738; doi:10.3390/biomedicines9091084)
Supplement: Supplementary file 1 [file biomedicines-09-01084-s001.zip]

Archive with 1 entries (1 files):
- biomedicines-1354770-supplementary.pdf
